# Supplementary material for: Micronization Combined Ultrasound-Assisted Extraction Enhances the Sustainability of Polyphenols from Pineapple and Lemon Peels Utilizing Acidified Ethanol
Source: Foods. 2025 Aug 19;14(16):2872. doi: 10.3390/foods14162872 (PMC12385742; doi:10.3390/foods14162872)
Supplement: Supplementary file 1 [file foods-14-02872-s001.zip]

Archive with 1 entries (1 files):
- foods-3769185-supplementary.pdf
